# Supplementary material for: Crystallization Selectivity of Ribavirin Solution and Amorphous Phase
Source: Molecules. 2023 Aug 29;28(17):6320. doi: 10.3390/molecules28176320 (PMC10488721; doi:10.3390/molecules28176320)
Supplement: Supplementary file 1 [file molecules-28-06320-s001.zip]

Archive with 1 entries (1 files):
- molecules-2507772-supplementary.pdf
